# Supplementary material for: GB83, an Agonist of PAR2 with a Unique Mechanism of Action Distinct from Trypsin and PAR2-AP
Source: Int J Mol Sci. 2022 Sep 13;23(18):10631. doi: 10.3390/ijms231810631 (PMC9506296; doi:10.3390/ijms231810631)
Supplement: Supplementary file 1 [file ijms-23-10631-s001.zip]

Archive with 1 entries (1 files):
- ijms-1902488-supplementary.pdf
